# Supplementary material for: Survey of Zoonotic Diarrheagenic Protist and Hepatitis E Virus in Wild Boar (Sus scrofa) of Portugal
Source: Animals (Basel). 2023 Jan 12;13(2):256. doi: 10.3390/ani13020256 (PMC9854796; doi:10.3390/ani13020256)
Supplement: Supplementary file 1 [file animals-13-00256-s001.zip]

Archive with 1 entries (1 files):
- animals-2132670-supplementary.pdf
